# Supplementary material for: FAM21C Promotes Hepatocellular Carcinoma Invasion and Metastasis by Driving Actin Cytoskeleton Remodeling via Inhibiting Capping Ability of CAPZA1
Source: Front Oncol. 2022 Jan 13;11:809195. doi: 10.3389/fonc.2021.809195 (PMC8793146; doi:10.3389/fonc.2021.809195)
Supplement: Supplementary file 1 [file DataSheet_1.xlsx]

## Sheet: Pathological parameters
Pathological parameters
NO.	age	sex	tumor size(cm)	Lymph node metastases	Vascular invasion	Intrahepatic metastases	Pathological Stages	TNM	Recurrence time after surgery(M)	Survival time(M)	Score of FAM21C
2011480	57	female	2.3	no	0	0	MD	Ⅰ	11	34	12
2011482	55	male	19	yes	1	1	MD	ⅣA	7	24	12
2011496	32	male	9	no	0	1	MD	ⅢA	16	24	9
2011498	54	male	4	no	0	1	MD	Ⅰ	61	54+	4
2011511	57	male	4	no	0	0	MD	Ⅰ	none	62	4
2011512	57	male	5	no	0	0	MD	Ⅱ	none	54+	6
2011527	59	male	3	no	0	0	MD	Ⅱ	6	62	6
2011538	48	male	2.5	no	0	0	MD	Ⅰ	26	53+	6
2011541	39	male	10	no	0	0	MD	ⅢA	2	6	9
2011553	45	male	6	no	1	0	MD	ⅢA	2+	17	9
2011557	40	male	13	no	1	0	MD	ⅢA	3	7	8
2011558	45	male	8	no	0	0	WD	ⅢA	none	52+	6
2011560	39	male	6	no	1	0	PD	ⅢA	7	14	9
2011564	47	male	7	no	1	0	MD	Ⅲb	8	16	8
2011565	48	female	11	no	1	0	MD	ⅢA	7	18	8
2011566	45	male	15	no	0	1	MD	ⅢC	6	11	8
2011568	37	male	11	no	1	1	PD	ⅣA	0	1	12
2011578	36	male	6.7	no	1	0	MD	ⅢB	6+	17	9
2011579	73	male	7	no	0	1	PD	ⅢA	5	10	4
2011585	45	male	7.7	no	1	0	MD	Ⅲb	3	51+	6
2011598	48	male	13	no	1	1	MD	Ⅲb	none	1	12
2011605	48	male	12	no	1	0	MD	Ⅲb	none	2	9
2011606	38	male	3.7	no	0	1	MD	ⅢC	26	58	12
2011608	63	male	7	no	0	0	MD	Ⅱ	none	56+	6
2011609	25	male	13	no	1	1	MD	Ⅲb	4	6	9
2011627	42	male	4	no	1	1	MD	Ⅰ	6	18	8
2011628	57	male	5	no	0	0	WD	Ⅰ	none	51	8
2011629	41	male	5	no	0	0	MD	Ⅱ	none	51	9
2011631	43	male	11	no	0	0	PD	Ⅲa	3	8	12
2011640	47	male	8	no	1	0	MD	Ⅲa	none	54	8
2011644	57	male	5	no	0	0	MD	Ⅱ	none	42	8
2011649	63	male	15.5	no	1	1	MD	Ⅲa	9	23	12
2011653	37	male	6	no	0	0	MD	Ⅰ	13	19	8
2011654	35	male	7	no	0	0	MD	Ⅰ	none	49	6
2011663	40	male	5.5	no	0	0	MD	Ⅰ	none	56	6
2011668	33	male	2.5	no	0	0	WD	Ⅰ	none	56	4
2011673	70	male	11	no	0	0	PD	Ⅲc	3	15	9
2011679	58	male	3.5	no	0	0	WD	Ⅰ	none	49	6
2011682	51	male	7	no	0	1	PD	Ⅳa	1+	3+	9
2011684	42	male	6	no	0	0	MD	Ⅱ	none	49	6
2011687	62	male	8.7	no	1	0	MD	Ⅲa	32	49	8
2011690	43	male	11.7	no	0	1	MD	Ⅲa	10	26	8
2011693	41	male	8	no	1	0	MD	Ⅲa	4	10	8
2011700	50	male	8	1	1	0	MD	Ⅳa	1.5	6	9
2011702	61	male	5	no	0	0	WD	Ⅱ	0	58	6
2011703	40	female	12	no	0	1	MD	ⅣA	3	8	9
2011709	70	male	12	no	0	1	PD	Ⅲc	3+	7	4
2011713	35	male	7	1	1	0	MD	Ⅳa	14	61	12
2012002	51	male	5	no	0	1	MD	Ⅲb	34+	47+	9
2012006	51	male	10	no	0	0	MD	Ⅰ	13+	25	12
2012007	42	male	7	no	1	1	MD	Ⅲb	6+	26	9
2012058	38	male	2.1	no	0	0	MD	Ⅰ	6	51	8
2012070	54	male	4.1	no	0	0	WD	Ⅰ	53	59	6
2012252	41	male	13.8	no	1	1	PD	ⅣB	2	5	8
2012262	47	male	2	no	0	1	MD	Ⅰ	4+	15	12
2012303	70	male	7	no	1	1	PD	Ⅳb	3+	49	12
2012327	39	male	11.7	no	0	1	MD	ⅢA	3+	7	8
2012328	69	male	7.2	no	1	1	MD	ⅢB	2+	7	9
2012351	45	male	5	no	0	0	MD	Ⅱ	6	16	6
2012352	48	male	7.9	no	0	0	MD	ⅢA	none	6	6
2012364	44	male	5	yes	0	1	PD	ⅣA	20	45	6
2012401	67	male	4.6	no	0	0	MD	Ⅰ	36	45	6
2012403	46	male	2.8	no	0	0	MD	Ⅱ	13	28	9
2012463	33	female	13.2	no	1	0	PD	ⅢC	3	6	12
2010091	45	male	5.5	no	1	0	MD	ⅢA	2	22	9
2010092	36	male	16.9	yes	1	0	MD	ⅣA	7	9	12
2010110	35	male	12	no	1	0	PD	Ⅲb	2	10	9
2010205	51	male	4.4	no	0	1	MD	Ⅱ	none	71	6
2010244	54	male	5	no	0	1	WD	Ⅱ	12	40	9
2011396	41	male	6.3	no	0	0	MD	ⅢA	3+	12	12
2011403	50	male	8	no	1	1	MD	ⅢA	4	14	12
2011413	35	male	11	no	0	1	MD	ⅣA	9	11	9
2011418	46	male	8	no	1	1	PD	ⅣA	5	14	9
2011426	40	male	7.5	no	0	0	MD	ⅢA	7+	16	12
2011441	45	male	6	no	0	0	MD	ⅢA	4	17	12
2011487	39	female	12.5	no	0	0	MD	ⅣB	1	6	8
2011494	49	male	11	no	0	1	MD	ⅢA	9	50	9
2011515	59	male	10	no	1	1	MD	Ⅲb	2	5	12
2011526	54	male	9	no	0	0	MD	ⅢA	12	23	12
2011588	44	female	10.6	no	0	1	PD	ⅢA	8	16	6
2011590	47	male	5.5	no	0	0	MD	ⅢA	none	51+	9
2011630	47	male	7	no	0	0	MD	Ⅲa	12	19	9
2011680	38	male	8	1	0	1	MD	Ⅳa	1+	3	6
2012515	41	male	12	no	1	1	MD	ⅢB	2+	5	9
2012516	47	male	1.5	no	0	0	MD	Ⅰ	9	64	6
2012522	50	male	6.8	no	1	0	MD	ⅢB	2	13	9
2012561	56	male	2.8	no	0	0	MD	Ⅱ	2	13	8
